# Supplementary material for: Synergy, Additivity and Antagonism between Esculetin and Six Commonly Used Chemotherapeutics in Various Malignant Melanoma Cell Lines—An Isobolographic Analysis
Source: Molecules. 2023 May 5;28(9):3889. doi: 10.3390/molecules28093889 (PMC10180450; doi:10.3390/molecules28093889)
Supplement: Supplementary file 1 [file molecules-28-03889-s001.zip]

Archive with 1 entries (1 files):
- molecules-2345472-supplementary.pdf
